# Supplementary material for: Dose-Dependent Transcriptional Response to Ionizing Radiation Is Orchestrated with DNA Repair within the Nuclear Space
Source: Int J Mol Sci. 2024 Jan 12;25(2):970. doi: 10.3390/ijms25020970 (PMC10815587; doi:10.3390/ijms25020970)
Supplement: Supplementary file 1 [file ijms-25-00970-s001.zip]

Archive with 7 entries (7 files):
- Figure S1.pdf
- Figure S2A-C.pdf
- Figure S2D,E.pdf
- Table S1_Domain_Analysis.xlsx
- Table S2_Expression_hela&U251.xlsx
- Table S3_U251 clonogenic assay.xlsx
- Table S4_4C_Primers.xlsx
