# Supplementary material for: Dose-Dependent Transcriptional Response to Ionizing Radiation Is Orchestrated with DNA Repair within the Nuclear Space
Source: Int J Mol Sci. 2024 Jan 12;25(2):970. doi: 10.3390/ijms25020970 (PMC10815587; doi:10.3390/ijms25020970)
Supplement: Supplementary file 1 [file ijms-25-00970-s001.zip › Table S1_Domain_Analysis.xlsx]

## Sheet: HCRTR
HCRTR_0h_100kb_dom					HCRTR_1Gy_6h_100kb_dom					HCRTR_1Gy_24h_100kb_dom					HCRTR_6Gy_6h_100kb_dom					HCRTR_6Gy_24h_100kb_dom
chr1	95986955	96226759			chr1	85764424	85954103			chr1	105853121	106036996			chr1	177799820	177972575			chr1	60978605	61203215
chr1	108472056	108624683			chr1	98006057	98178807			chr1	119293193	119435461			chr10	52623076	52878280			chr1	108094217	108285639
chr1	118392490	118656478			chr1	102469727	102636211			chr1	145020088	145133787			chr10	63424049	63532477			chr1	118296799	118425346
chr10	15594856	15725890			chr1	106636822	106821255			chr1	245129073	245237540			chr11	25698483	25927373			chr1	144975740	145092714
chr10	54934780	55052049			chr1	118411392	118555216			chr10	66685750	66792282			chr11	26223460	26332363			chr1	159148617	159408579
chr11	37507431	37672066			chr1	155980443	156171598			chr10	100643662	100802287			chr11	30430540	30595399			chr1	159614401	159774126
chr11	40636950	40740462			chr10	53366242	53591967			chr10	104201874	104327253			chr11	30748685	30861793			chr1	171484058	171652862
chr11	41087249	41296697			chr11	16060475	16271912			chr10	131632240	131750884			chr11	34487487	34587977			chr10	50612604	50801640
chr11	43217074	43471360			chr11	25732384	25970186			chr11	23943723	24051568			chr11	35734248	35873639			chr10	53489020	53608239
chr12	17421004	17656130			chr11	30516622	30683930			chr11	25653265	25922280			chr11	36834508	37193094			chr10	66592764	66777866
chr12	22940278	23057279			chr11	37003257	37197674			chr11	29732422	29889389			chr11	37356939	37674656			chr10	123097597	123255696
chr12	40398515	40552249			chr11	40841094	40945732			chr11	30772311	30879080			chr11	38867595	39002805			chr11	23544487	23751412
chr12	72275114	72503380			chr11	45575710	45788316			chr11	33209172	33310692			chr11	41793967	41921158			chr11	39526276	39647906
chr13	47563427	47744082			chr12	17183076	17507786			chr11	37451827	37608705			chr11	42914275	43092631			chr11	41824411	42023098
chr13	108350728	108534914			chr12	22392073	22522646			chr11	37906893	38017662			chr11	43263501	43464537			chr11	43284512	43424567
chr14	28455759	28578696			chr13	22428016	22639790			chr11	38847972	39049510			chr12	5224958	5369826			chr11	43852141	44000934
chr15	26649374	26823437			chr16	61581606	61704731			chr11	41736123	41874934			chr12	16669606	16806287			chr11	45499601	45624260
chr15	38722305	38844105			chr17	11303530	11460590			chr11	57713241	57816712			chr12	21969682	22075675			chr11	55454879	55566405
chr16	62598171	62747788			chr17	13076473	13227478			chr12	5212466	5369826			chr12	39588446	39745267			chr11	59525726	59716550
chr17	14747051	14852212			chr18	1085640	1304221			chr12	41702491	42049851			chr12	40584603	40765229			chr12	17686009	17789706
chr18	29920342	30065167			chr18	6526050	6643793			chr12	44348726	44498910			chr12	79608096	79711054			chr12	31914607	32052603
chr19	28313730	28431471			chr19	3830807	4026116			chr14	28461919	28600024			chr13	32777895	32988015			chr12	42011196	42120494
chr19	29916376	30090859			chr19	28273629	28499441			chr14	45025014	45132944			chr13	38583691	38780499			chr13	81525919	81759279
chr19	31415963	31631553			chr19	29276184	29438756			chr15	24918991	25050707			chr13	97104169	97226443			chr14	20312166	20429977
chr19	32078453	32622619			chr19	32288010	32467979			chr15	26657067	26958019			chr14	27941475	28186608			chr14	27024242	27131758
chr2	29625549	29786873			chr19	51817969	51977825			chr15	44168447	44290956			chr15	61495814	61703178			chr14	28509821	28661305
chr2	62156129	62374730			chr2	34202475	34315983			chr15	48427183	48634198			chr17	13153235	13261801			chr16	6924958	7157599
chr2	74206923	74332191			chr2	77352324	77503929			chr15	90624172	90755753			chr17	14567947	14901693			chr16	12987353	13099426
chr2	77078449	77216851			chr2	82331738	82501347			chr16	8483339	8591574			chr19	28314653	28499441			chr17	32781983	33052807
chr2	77771097	77966430			chr2	83761088	83920733			chr16	26910990	27052453			chr19	30395324	30529001			chr17	50031563	50196744
chr2	79962260	80075471			chr2	89045051	89193830			chr16	82901638	83160430			chr19	30735591	30976672			chr17	51126562	51295643
chr2	84652335	84919397			chr20	6971543	7323398			chr17	14318684	14459371			chr19	39703283	39962282			chr18	2156530	2300981
chr2	89029881	89193830			chr20	54621732	54918955			chr17	34205845	34425448			chr2	73413228	73537012			chr18	5188418	5345362
chr2	105643665	105857993			chr20	55721966	55907765			chr19	57244651	57396080			chr2	77352324	77549785			chr18	59357835	59466803
chr2	116153743	116254051			chr21	42028416	42216274			chr2	66238106	66358925			chr2	81100326	81218544			chr19	28314653	28499441
chr2	171489769	171597779			chr22	34587164	34727129			chr2	70944531	71053346			chr2	89029881	89198964			chr19	29575367	29720341
chr20	9013852	9223105			chr3	74722311	74907281			chr2	77707668	78060870			chr20	6901215	7235701			chr19	30474096	30626426
chr20	40733071	40856168			chr3	95684258	95851867			chr2	78744599	78911774			chr20	12775691	12945563			chr19	31501291	31613373
chr21	21849359	21973763			chr3	96324984	96464522			chr2	80394396	80622737			chr20	53369661	53473785			chr19	32080703	32636749
chr21	30958683	31200467			chr3	96839298	97092853			chr2	82632917	82735829			chr20	54591444	54710172			chr2	15376074	15490500
chr3	76332726	76543031			chr3	99446623	99613569			chr2	82989021	83132690			chr21	16482012	16615616			chr2	40476752	40617331
chr3	85063862	85215803			chr3	109370535	109485220			chr2	88955079	89121715			chr21	25473768	25609747			chr2	47946039	48059195
chr3	96851708	97041214			chr3	143853437	144121419			chr2	91749811	91863916			chr21	31582114	31706565			chr2	76863021	77016872
chr3	99223720	99327338			chr4	32352286	32610445			chr2	100516836	100651026			chr3	96851708	97078701			chr2	77876560	78143237
chr3	103230052	103371034			chr4	33442852	33550053			chr2	133006843	133157923			chr3	99319754	99542132			chr2	83790532	83920733
chr4	5691775	5817024			chr4	36612696	36747621			chr20	6964107	7249087			chr3	107725512	107882970			chr2	103349263	103516930
chr4	10462668	10688530			chr4	44030698	44178365			chr20	17162268	17301463			chr3	117760215	117911139			chr2	104310292	104457032
chr4	13011176	13230223			chr4	44582377	44739429			chr21	20823512	21001296			chr4	48074912	48247484			chr20	52775147	52942774
chr4	16348466	16521562			chr4	46021865	46239872			chr21	21174846	21298103			chr4	52993679	53182575			chr22	34553358	34740084
chr4	17697393	17821824			chr4	47804767	47924426			chr21	42062365	42259822			chr4	55564243	55701223			chr3	68942919	69066077
chr4	27606628	27806631			chr4	55540918	55735177			chr3	97005069	97159672			chr4	190453821	190619183			chr3	99073058	99345584
chr4	29960377	30077552			chr4	190422461	190594533			chr3	103660269	103846794			chr5	10624762	10753227			chr4	11796146	11939798
chr4	36737162	37013322			chr5	7446556	7756611			chr3	118102659	118240214			chr5	12262282	12483528			chr4	12410215	12586241
chr4	42143917	42302902			chr5	19252161	19402702			chr4	47811177	48124771			chr5	15234468	15629584			chr4	16994975	17126657
chr4	43881030	44129013			chr5	21490184	21618268			chr4	55507670	55739987			chr5	19209715	19463297			chr4	19474895	19666504
chr4	45508076	45735850			chr5	22844319	23106900			chr4	62839160	62941490			chr5	21489285	21610402			chr4	36017935	36167709
chr4	46395101	46642580			chr5	51911843	52221472			chr4	190453821	190619183			chr5	29378289	29552967			chr4	36570361	36747621
chr4	47664391	47861524			chr6	23868778	23971772			chr5	7373757	7667387			chr5	42782352	42905725			chr4	42113501	42253958
chr4	53088646	53213164			chr6	40070980	40387065			chr5	12303576	12513383			chr5	43586646	43758436			chr4	42452837	42602861
chr4	55512083	55759685			chr6	40553492	40758398			chr5	21489285	21619998			chr6	18647903	18794120			chr4	44871656	45106648
chr5	7446556	7625462			chr6	40891236	41130470			chr5	32446774	32663820			chr6	23792842	23944728			chr4	46395101	46558934
chr5	8033373	8284577			chr6	44792861	44968821			chr5	50011352	50195541			chr6	24198138	24445221			chr4	47772048	47971205
chr5	11270893	11582331			chr6	64925183	67277267			chr6	38726673	38996175			chr6	29399323	29511284			chr4	55590961	55825849
chr5	18114693	18261621			chr6	68009896	68129723			chr6	39955166	40338190			chr6	38815829	39116534			chr4	60833640	60972648
chr5	19041768	19186576			chr6	68728080	70140329			chr6	40594450	40749995			chr6	39953448	40123290			chr4	91413036	91524174
chr5	21489285	21610402			chr6	70414469	71146295			chr6	40954755	41130470			chr6	40689467	40906147			chr4	190467818	190627734
chr5	29355976	29477754			chr6	71626467	71844070			chr6	64925183	65922330			chr6	64925183	66696180			chr5	7453704	7647713
chr5	36031596	36199589			chr6	72269098	72439087			chr6	66044232	67032719			chr6	66797676	67259775			chr5	14022269	14171838
chr5	44256951	44385269			chr6	72547415	72666655			chr6	67161746	67277267			chr6	67757086	67873146			chr5	19090477	19378987
chr5	104358660	104513561			chr6	72900679	73030872			chr6	68021499	68224080			chr6	68378121	68523402			chr5	21489285	21608293
chr6	18592569	18794120			chr6	73494994	73639819			chr6	68361311	68548711			chr6	68660251	68943336			chr5	35492392	35683064
chr6	29388184	29550570			chr6	74764773	75020733			chr6	68777187	69121873			chr6	69052679	71146295			chr5	43338611	43441339
chr6	38747926	39035996			chr6	75766547	75897622			chr6	69241490	70460184			chr6	71716771	71861045			chr5	44290914	44485457
chr6	39962695	40283856			chr6	91388229	91556340			chr6	70760767	70981972			chr6	72235866	72464007			chr5	51713254	51878501
chr6	40885680	41130470			chr7	3375085	3478065			chr6	71099439	71227740			chr6	72585430	72785754			chr5	57881103	58059212
chr6	44715665	44818665			chr7	7783501	8059778			chr6	71339544	71573759			chr6	72890500	73121001			chr5	93268430	93402966
chr6	64925183	67585043			chr7	8470480	9124469			chr6	72095527	73170462			chr6	74659063	74898221			chr6	18572380	18745644
chr6	68006928	68241683			chr7	11286577	11492333			chr6	74801171	75038571			chr6	77113957	77283220			chr6	38775989	38912862
chr6	68356980	68500970			chr7	11592860	11978920			chr6	75364442	75521557			chr6	78779436	78915640			chr6	39937703	40359044
chr6	68629688	68943336			chr7	14007061	14208492			chr7	6221110	6358866			chr6	91348177	91510062			chr6	40689467	41122475
chr6	69048331	69793114			chr7	35245299	35380466			chr7	8419247	8881178			chr7	7249999	7355606			chr6	41232901	41367878
chr6	69900304	70425480			chr7	46021535	46171486			chr7	9004819	9124469			chr7	8459468	8834164			chr6	64925183	65961864
chr6	71716771	71909691			chr7	49485739	49626263			chr7	9923778	10046578			chr7	8977535	9195158			chr6	66062546	66958545
chr6	72248330	72779177			chr7	71798691	71925008			chr7	11584653	11935404			chr7	10685261	10785326			chr6	67072057	67434870
chr6	74738902	74880226			chr8	39609087	39731375			chr7	14460261	14597068			chr7	11584653	11687480			chr6	67679006	68196639
chr6	82018618	82128243			chr8	80078863	80191774			chr7	34605094	34738770			chr7	11809326	11978920			chr6	68384925	68552792
chr7	3615941	3732132			chr8	94036057	94179329			chr8	2104378	2213371			chr7	26620114	26733970			chr6	68660251	69282702
chr7	8087519	8205276			chr9	2985263	3088168			chr8	10217188	10357460			chr7	32205200	32345229			chr6	69426030	69738763
chr7	8470480	8655613			chr9	11383410	11546291			chr8	13081753	13287036			chr8	4470054	4642991			chr6	69888598	70125496
chr7	8977535	9126388			chr9	30663240	30889955			chr8	14281537	14438202			chr8	87665435	87765569			chr6	70235509	70718460
chr7	49513548	49667870			chrX	3378386	3514362			chr8	115736831	115861777			chr8	112718171	112841389			chr6	70841587	71000955
chr7	54171699	54287703								chr9	17565147	17672783			chr8	117566126	117746001			chr6	71339544	71481821
chr9	29898526	30068039								chr9	25363742	25612932			chr9	18764790	18945894			chr6	71684339	71830884
chr9	106462123	106629437								chr9	28052674	28234341			chr9	29130235	29620224			chr6	72219159	72419814
chrX	31321116	31470851								chr9	30312141	30477007			chr9	30333093	30451281			chr6	72922551	73106741
chrY	9935025	10078916								chr9	106468281	106627070			chr9	30796365	30907578			chr6	74764773	75020733
										chrX	27595784	27817033			chr9	78132673	78272224			chr6	75311616	75427468
															chrX	32353445	32636686			chr6	75770432	75894959
																				chr6	91423913	91551493
																				chr6	93078048	93212615
																				chr7	8481107	8659004
																				chr7	9004819	9124469
																				chr7	11584653	11747458
																				chr7	71391143	71568868
																				chr7	79171291	79276002
																				chr8	80058729	80175005
																				chr8	94038551	94201976
																				chr9	106468281	106629437
																				chrX	32353445	32646545

## Sheet: Sheet1
HCRTR_0h_100kb_dom	96
HCRTR_1Gy_6h_100kb_dom	91
HCRTR_1Gy_24h_100kb_dom	97
HCRTR_6Gy_6h_100kb_dom	99
HCRTR_6Gy_24h_100kb_dom	110
PPIB_0h_100kb_dom	132
PPIB_1Gy_6h_100kb_dom	162
PPIB_1Gy_24h_100kb_dom	134
PPIB_6Gy_6h_100kb_dom	136
PPIB_6Gy_24h_100kb_dom	129
PRSS35_0h_100kb_dom	85
PRSS35_1Gy_6h_100kb_dom	84
PRSS35_1Gy_24h_100kb_dom	72
PRSS35_6Gy_6h_100kb_dom	87
PRSS35_6Gy_24h_100kb_dom	71
BTG_1Gy_24h_100kb_dom	157
BTG_6Gy_24h_100kb_dom	123
	109.706

## Sheet: PPIB
PPIB_0h_100kb_dom					PPIB_1Gy_6h_100kb_dom					PPIB_1Gy_24h_100kb_dom					PPIB_6Gy_6h_100kb_dom					PPIB_6Gy_24h_100kb_dom
chr1	8890620	9145901			chr1	8749098	8940716			chr1	9336976	9512518			chr1	7152754	7363331			chr1	10185931	10351190
chr1	10343998	10710495			chr1	9043814	9145901			chr1	9719729	9908055			chr1	7929625	8100802			chr1	11434671	11783394
chr1	11612276	11977638			chr1	10343998	10510937			chr1	11599319	11783394			chr1	9598275	9762909			chr1	31948921	32051124
chr1	36524736	36704146			chr1	11632465	11775882			chr1	19316818	19446432			chr1	11668021	11953292			chr1	32525449	32661818
chr1	39514719	39672300			chr1	28145454	28437458			chr1	21466015	21740245			chr1	16525320	16650745			chr1	41115265	41294621
chr1	151393716	151512440			chr1	32928016	33051253			chr1	24693887	24930149			chr1	21514793	21716286			chr1	204373027	204551865
chr1	168041684	168187263			chr1	150749974	150977629			chr1	30468460	30584750			chr1	25057108	25189296			chr1	235078898	235192138
chr1	204413321	204551865			chr1	201881360	202027132			chr1	31910291	32083128			chr1	39412728	39584618			chr10	92780901	92922372
chr1	205117561	205230289			chr1	204457579	204557855			chr1	44916074	45231992			chr1	40228296	40387532			chr10	95105151	95358717
chr1	205445541	205684074			chr1	206842256	207009118			chr1	150749974	150953573			chr1	46527709	46687015			chr10	99075012	99206847
chr10	70214221	70654873			chr10	70395665	70584761			chr1	151072427	151178592			chr1	53828403	53987566			chr10	102009000	102155333
chr10	71317134	71471855			chr10	71210931	71716855			chr1	200874409	200993284			chr1	200903213	201176459			chr10	102422869	103616106
chr10	74104096	74517248			chr10	73582757	73744809			chr1	201828483	202004452			chr1	205301676	205536221			chr10	103833352	104046248
chr10	74672970	74904717			chr10	73914691	74168037			chr1	203475783	203658312			chr1	210492253	210660236			chr10	104217387	104358569
chr10	75122618	75283275			chr10	74294469	74503389			chr1	205386825	205540871			chr10	71953664	72055710			chr10	105336238	105603348
chr10	89809265	89967374			chr10	75027555	75283275			chr1	207088868	207244978			chr10	72875595	73033373			chr10	116471191	116577882
chr10	90978255	91177631			chr10	76672325	76940689			chr10	73883727	74294475			chr10	75029945	75409113			chr11	9221519	9395628
chr10	93910823	94095513			chr10	89713581	90042594			chr10	93896113	94063107			chr10	93888172	94047420			chr11	65097433	65207881
chr10	94488283	94706179			chr10	90978255	91134485			chr10	98671592	99079903			chr10	94309363	94609833			chr11	66853552	67039534
chr10	95043625	95207737			chr10	94178387	94609833			chr10	101914992	102101012			chr10	99506898	99662813			chr11	67800949	67920843
chr10	98629676	98841055			chr10	95105151	95207737			chr10	102587395	102842558			chr10	102587395	102700035			chr11	68334463	68498631
chr10	99100339	99402121			chr10	98852417	99180368			chr10	103573410	103757891			chr10	102817561	103171692			chr11	74653896	74772745
chr10	101508443	102046985			chr10	101805577	102009006			chr10	103959370	104093711			chr10	103369531	103495547			chr11	119202706	119391645
chr10	102489126	103370439			chr10	102122860	102267484			chr10	104232357	104549885			chr10	103610650	103855493			chr11	129878863	130181032
chr10	103610650	103803392			chr10	102613978	102762777			chr10	104780291	104948874			chr10	104327247	104876873			chr11	130466052	130664555
chr10	104069264	104288822			chr10	102870909	103381303			chr10	105072396	105254556			chr10	104992688	105393643			chr11	133762138	133964511
chr10	104424170	105296470			chr10	103595198	103789058			chr10	105365108	105597284			chr10	112034959	112193206			chr12	577115	689401
chr10	105434771	105582401			chr10	103920351	105812249			chr10	112125473	112279487			chr10	114688162	114812479			chr12	3208885	3401893
chr10	105717232	106101844			chr10	114683776	115032716			chr10	115910936	116085944			chr10	116654449	116761595			chr12	31036031	31153190
chr10	114756310	115115154			chr10	115539377	116184255			chr10	116301050	116436508			chr10	117743814	117870978			chr12	52125841	52397717
chr10	115365834	115989292			chr11	2089386	2209687			chr11	60689394	60793821			chr10	121037680	121192051			chr12	104781825	105063865
chr10	116224593	116486174			chr11	20855127	20978850			chr11	64732363	64953925			chr11	47495771	47643741			chr12	114276446	114538022
chr10	119030156	119131524			chr11	47090707	47342591			chr11	66611676	66764929			chr11	61088925	61217666			chr12	117144454	117357378
chr11	20762013	20990909			chr11	61462753	61616211			chr11	86140225	86266557			chr11	61351335	61540216			chr12	117578625	117737644
chr11	60624530	60807553			chr11	63281538	63551857			chr11	108029734	108179860			chr11	69394921	69616468			chr12	118426596	118540865
chr11	65811799	65994899			chr11	64718909	64852976			chr11	117303954	117460437			chr11	69803817	69947303			chr13	44841872	44986218
chr11	66894209	67039534			chr11	66154668	66433505			chr11	129786635	130022122			chr11	73230552	73616205			chr13	99897568	100061440
chr11	68190491	68428752			chr11	68630090	68765494			chr12	13848014	13960442			chr11	73783090	73924899			chr13	111932621	112153277
chr11	73679209	73995426			chr11	69786318	69974783			chr12	48164046	48347561			chr11	77266693	77474017			chr14	23416652	23585918
chr11	94727523	94982143			chr11	72104971	72405016			chr12	51137529	51348600			chr11	113381500	113531109			chr15	41972977	42077727
chr11	102614537	102783071			chr11	73705396	74108267			chr12	93339097	93463404			chr11	118633387	118786466			chr15	42246161	42383191
chr11	105487557	105654310			chr11	74262699	74374230			chr12	104781825	104976034			chr11	119171552	119273052			chr15	43172417	43464159
chr11	118139200	118286391			chr11	76442662	76608666			chr12	112029517	112182659			chr11	119641993	119784523			chr15	44716745	44829916
chr11	119041537	119202712			chr11	107197714	107314546			chr12	121783793	122029087			chr11	120002735	120276085			chr15	50989873	51269570
chr11	130358812	130491523			chr11	107919105	108138999			chr13	46337073	46627801			chr11	125924359	126048212			chr15	51974004	52195989
chr12	68588146	68785626			chr11	117997930	118193880			chr13	97874959	98004569			chr12	53101906	53279792			chr15	74438188	74576965
chr12	121767406	122029087			chr11	119041537	119332657			chr13	111845114	112029759			chr12	120856456	121185298			chr15	74731658	75033398
chr14	55210215	55340855			chr11	122523921	122644193			chr14	23372857	23516233			chr12	122958095	123174850			chr15	75246449	75378480
chr14	65370774	65494425			chr11	130397834	130577468			chr15	43078654	43770788			chr13	42310254	42437436			chr15	75671635	75932500
chr14	74278879	74434167			chr12	2983851	3229324			chr15	50698930	50845833			chr13	44953066	45057136			chr15	78384009	78815588
chr15	40910210	41071427			chr12	52188960	52375312			chr15	50973868	51243421			chr13	45635583	45744579			chr15	79155522	79363691
chr15	42561267	42748489			chr12	109737322	109972161			chr15	51682188	51796267			chr14	33629064	33763302			chr15	90224837	90342219
chr15	43172417	43814520			chr12	121445409	121639067			chr15	52049985	52190910			chr15	41294902	41509566			chr16	26578336	26711599
chr15	51019122	51400154			chr12	122757010	123174850			chr15	75058174	75190023			chr15	41725830	41912634			chr16	86420659	86994497
chr15	51933848	52069251			chr13	111901749	112018713			chr15	75645817	75932500			chr15	42239667	42371486			chr17	37283293	37523055
chr15	52294294	52477547			chr13	114431707	114630665			chr15	76478860	76636964			chr15	43134707	43380618			chr17	38537422	38698432
chr15	74454966	74917935			chr14	75465015	75669314			chr15	85222693	85388764			chr15	43557559	43819565			chr17	42174993	42284219
chr15	75043195	75152347			chr14	102943819	103111058			chr15	89575848	89887542			chr15	44451906	44604584			chr17	72854301	73004049
chr15	75671635	75938897			chr15	41865047	42007200			chr15	90224837	90401976			chr15	52111945	52407298			chr17	79512650	79702158
chr15	90515513	90626247			chr15	42253990	42394725			chr17	38612763	38801398			chr15	74724624	74889755			chr18	20787555	20935793
chr15	90751905	91068192			chr15	42691768	42939321			chr18	19935458	20153746			chr15	75749321	75938897			chr2	1957859	2132231
chr16	3878481	4101880			chr15	43220512	43792492			chr18	22311850	22502150			chr15	78272743	78443064			chr2	9300280	9439396
chr16	57326786	57661170			chr15	44234222	44442424			chr18	74694831	74903910			chr15	78711519	79006282			chr2	10446969	10575322
chr16	84825350	84962987			chr15	44739860	44882469			chr18	77029940	77196393			chr15	79470946	79587240			chr2	20542408	20888060
chr16	89428135	89564918			chr15	50957216	51201285			chr19	4084574	4201266			chr15	80286334	80469933			chr2	26457720	26591114
chr17	4526029	4688596			chr15	52101458	52298200			chr19	7125164	7282922			chr15	85203634	85467543			chr2	29164817	29270429
chr18	74680375	74884646			chr15	74734794	75484516			chr19	47187151	47292820			chr15	90675320	90847315			chr2	43361903	43509931
chr18	77029940	77137149			chr15	75676796	75932500			chr2	471194	627488			chr15	91254433	91404240			chr2	47436242	47538481
chr19	15415093	15618974			chr15	78537991	78798513			chr2	10141128	10542019			chr16	3422185	3539451			chr2	65087474	65272006
chr19	33248775	33396094			chr15	79518699	79761747			chr2	46825569	47091200			chr16	86433426	86556067			chr2	70461110	70667916
chr19	47284466	47479462			chr15	80141840	80461201			chr2	71663245	71764789			chr16	86744928	86994497			chr2	79971236	80133668
chr2	10211803	10666836			chr15	90897527	91097180			chr2	80048595	80183734			chr18	20739350	20876678			chr2	234679554	234864694
chr2	12029875	12201059			chr16	3763936	4063555			chr2	89129983	89349346			chr18	42416080	42556279			chr2	238032471	238163117
chr2	43982409	44098729			chr16	4478594	4599891			chr2	97317825	97428914			chr18	56303292	56492179			chr20	565545	691726
chr2	61822170	61950793			chr16	29780752	30090496			chr2	157915994	158049869			chr19	45479553	45614117			chr20	34701095	34821823
chr2	85697926	85810449			chr16	86744928	86925591			chr2	226126414	226259810			chr2	10350636	10459000			chr20	35931112	36084510
chr2	157767160	157994358			chr17	831669	1029798			chr2	237978042	238163117			chr2	61554327	61665875			chr20	46858990	46972643
chr2	219414088	219586499			chr17	3906762	4075019			chr20	34692352	34879612			chr2	73365511	73479828			chr21	45000060	45521086
chr2	242451237	242563106			chr17	38612763	38801398			chr20	50025370	50128817			chr2	174296913	174563614			chr3	30397914	30501047
chr20	36657530	36882284			chr17	46829126	47038919			chr21	44790232	44967341			chr2	204564403	204732605			chr3	47610173	47770559
chr21	43048887	43218218			chr18	18817294	18965784			chr21	45253503	45572684			chr2	219248638	219372027			chr3	128192869	128304152
chr21	43404304	43644990			chr18	19315636	19560868			chr22	46797547	47045556			chr2	233807113	233921659			chr3	194928481	195333441
chr3	150252058	150358380			chr18	19711251	19983730			chr22	47357527	47596766			chr2	234149547	234357071			chr3	195796948	196064892
chr3	156305618	156491156			chr18	77029940	77137149			chr3	34646749	34809737			chr2	239087284	239224772			chr4	185218504	185357766
chr3	194817484	195286703			chr2	10211803	10430767			chr3	47149089	47382252			chr20	33501918	33686952			chr5	1359409	1467362
chr3	195796948	196282422			chr2	26170136	26293539			chr3	49002226	49185745			chr20	36618401	36871749			chr5	1631156	1764572
chr3	196865657	197105033			chr2	27566129	27738438			chr3	127147259	127483455			chr20	49226993	49368262			chr5	1937782	2316605
chr4	1777403	1908863			chr2	112861691	113002573			chr3	194935799	195247331			chr20	56538939	56721457			chr5	2539643	2795852
chr4	4514450	4692975			chr2	233403535	233506176			chr3	195963350	196242243			chr3	14040475	14209754			chr5	4680451	4905369
chr4	8086893	8354109			chr2	239633337	239797072			chr3	196668756	196771172			chr3	15916638	16068526			chr5	61762027	61994185
chr4	87974964	88134867			chr2	240332217	240505612			chr3	197155092	197515980			chr3	191076773	191184968			chr5	66043458	66193077
chr4	185308950	185489874			chr2	240613961	240761020			chr4	2751984	2944264			chr3	196012463	196298505			chr5	149610085	149763575
chr5	1640348	1743175			chr20	32914782	33026164			chr4	4596875	4707565			chr3	196722425	197078623			chr5	176023379	176185014
chr5	2556487	2673389			chr20	49103306	49259082			chr4	24324886	24516776			chr3	197256954	197489288			chr6	316789	494190
chr5	72484099	72593249			chr20	49593641	49716613			chr4	185025517	185492396			chr4	23319572	23460132			chr6	10624077	10745079
chr5	137675364	137853522			chr21	43387068	43589190			chr5	1221204	1457736			chr5	1631156	1731259			chr6	21289862	21479844
chr5	139435741	139732698			chr21	45419889	45659259			chr5	1640348	1950473			chr5	73253637	73476808			chr6	24985490	25105701
chr5	142111352	142277839			chr21	47473871	47670600			chr5	95941011	96042188			chr5	175856071	175990859			chr6	30488545	30795740
chr5	145313385	145463444			chr3	50091645	50237080			chr5	137594266	137751989			chr5	176346624	176471094			chr6	31658516	31912824
chr5	148737281	148867038			chr3	57875644	58117595			chr5	137891681	138029852			chr5	176677787	176874665			chr6	33358371	33598578
chr5	149610085	149832840			chr3	194176633	194303103			chr5	149610085	149763575			chr6	1519363	1821988			chr6	34901814	35165525
chr5	171800085	172040486			chr3	194481714	194591887			chr5	175133798	175298206			chr6	2987620	3256433			chr6	35871808	36088484
chr5	175904914	176039922			chr3	194959731	195239219			chr5	178920835	179047014			chr6	4069370	4203013			chr6	36952385	37438558
chr5	176715266	176855333			chr3	195725474	196249146			chr6	1013897	1191112			chr6	5785599	5929558			chr6	38163294	38280175
chr6	13974075	14130509			chr3	196680491	196794305			chr6	6664693	6829713			chr6	8903727	9047965			chr6	41549062	41918767
chr6	30854699	31047755			chr3	197457294	197711268			chr6	36677923	36875890			chr6	15288250	15407952			chr6	42523178	42841143
chr6	31448229	31925207			chr4	2404451	2634345			chr6	37018813	37178386			chr6	16658094	16869012			chr6	43002166	43195297
chr6	33240205	33520119			chr4	184272183	184499405			chr6	41312429	42056864			chr6	17407364	17621121			chr6	149404495	149567595
chr6	35158567	35372572			chr4	186101603	186320251			chr6	42458976	42664912			chr6	28491243	28616793			chr7	2414679	2556956
chr6	36778767	36906714			chr5	335662	451872			chr6	44318319	44452415			chr6	30650640	30886226			chr7	4129158	4362771
chr6	37410457	37544749			chr5	1635031	1779870			chr6	155212731	155385161			chr6	35146582	35253915			chr7	6309580	6634268
chr6	42349487	42921852			chr5	72499464	72762520			chr7	2032552	2198062			chr6	35498747	35706260			chr7	34173444	34338875
chr6	43176364	43395095			chr5	133781432	133928159			chr7	3253003	3488289			chr6	35889081	36123488			chr7	39808334	40034228
chr6	43743256	44198580			chr5	138678047	138888933			chr7	8499701	8668398			chr6	38190403	38296052			chr7	44118137	44385570
chr7	1133677	1261815			chr5	139380813	139532596			chr7	47714064	47882639			chr6	41549062	41801750			chr7	101885433	102120945
chr7	4879371	5118753			chr5	148786942	148921644			chr7	129910432	130104191			chr6	42571151	42853877			chr7	138404306	138558052
chr7	6514779	6624512			chr5	175856071	176039922			chr7	132565318	132694633			chr6	43700403	43952869			chr7	157307948	157472849
chr7	100144499	100408891			chr6	2483198	2676429			chr7	150009554	150167633			chr6	44452409	44664990			chr8	25601746	25713027
chr7	100861323	101033392			chr6	3075353	3227018			chr7	157282811	157506677			chr7	6207619	6407765			chr8	38132655	38281785
chr7	102024953	102155732			chr6	11812061	11966965			chr8	95530049	95718526			chr7	30872986	31116096			chr8	102565108	102682300
chr7	157376907	157517086			chr6	20264012	20428762			chr8	103915431	104076035			chr7	72711010	72902594			chr8	123659489	123842033
chr8	102117194	102225349			chr6	27336454	27474395			chr8	144516745	144622389			chr7	98047810	98228879			chr9	20126415	20299114
chr8	102639121	102756868			chr6	30050748	30216904			chr9	16822586	16928615			chr7	127432728	127560804			chr9	79403811	79531537
chr8	125730519	125902842			chr6	33418096	33666995			chr9	36101992	36226642			chr7	157376907	157506677			chr9	131263220	131445723
chr8	142993065	143261838			chr6	34475450	34605244			chr9	127090441	127207617			chr7	158148700	158375091			chr9	132675734	132899879
chr8	145612256	145718897			chr6	35335451	35480901			chr9	127335797	127488945			chr8	94864291	95068681			chr9	135179662	135338866
chr9	130462450	130607114			chr6	36808732	37307616			chr9	128352559	128519448			chr8	98800985	99214859			chr9	136705519	136862763
chr9	131263220	131617703			chr6	37877427	38023031			chr9	130446136	130563411			chr8	102565108	102882180			chrX	8222502	8381371
chr9	132357959	132462102			chr6	38197481	38351963			chr9	131338372	131541144			chr8	122077977	122257325
chr9	133675174	133976965			chr6	41549062	41715713			chr9	134522716	134710505			chr8	125070732	125330241
chr9	134534582	134896093			chr6	41841812	42111791			chr9	135288931	135476257			chr9	36107987	36314312
					chr6	42949426	43195297			chr9	138197051	138358698			chr9	100572029	100794772
					chr6	43407678	43521243			chrY	9984498	10089112			chr9	116078464	116191046
					chr6	43681997	43966640								chr9	130152575	130255968
					chr6	44340578	44445225								chr9	136669022	136862763
					chr7	96762	204088
					chr7	664965	909892
					chr7	1176365	1376784
					chr7	2304009	2653834
					chr7	4719105	4924473
					chr7	6146113	6288938
					chr7	66182393	66399164
					chr7	98739069	99076095
					chr7	100146857	100312803
					chr7	100944439	101069621
					chr7	101531150	101677518
					chr7	129390060	129603425
					chr7	157310476	157546082
					chr8	38188405	38353166
					chr8	97793096	98055975
					chr8	98724803	98910142
					chr8	143044191	143167617
					chr9	16407195	16517695
					chr9	16644575	16916002
					chr9	36390471	36576498
					chr9	126491183	126634717
					chr9	128239672	128359575
					chr9	131263220	131413513
					chr9	132664366	132819299
					chrX	40968640	41133204
					chrX	133714522	133873418

## Sheet: PRSS35
PRSS35_0h_100kb_dom					PRSS35_1Gy_6h_100kb_dom					PRSS35_1Gy_24h_100kb_dom					PRSS35_6Gy_6h_100kb_dom					PRSS35_6Gy_24h_100kb_dom
chr1	24458647	24633857			chr1	64938212	65068777			chr1	90186816	90341980			chr1	150749974	150913688			chr1	100828194	101093096
chr1	90267508	90404220			chr1	92164746	92294471			chr1	94088898	94302591			chr1	201247964	201487754			chr1	104796073	104994967
chr1	99749532	99912325			chr1	236799699	236911669			chr1	110483284	110711986			chr10	50406290	50529333			chr10	61744175	61940798
chr1	100788378	100930298			chr11	10487888	10731677			chr1	113492602	113620263			chr11	6381690	6570696			chr10	66318677	66544598
chr1	158994618	159099804			chr11	27166222	27466180			chr1	222358070	222571510			chr11	27150249	27327378			chr10	93365673	93525772
chr1	163502975	163672340			chr11	34121876	34276105			chr10	114337138	114445685			chr11	28167360	28284439			chr10	103619725	103803392
chr1	185860700	185989247			chr12	19528856	19648204			chr10	132823530	132975555			chr11	31947895	32050061			chr10	115222076	115335203
chr10	69757347	69915096			chr12	54158744	54282370			chr11	11823674	12014780			chr11	32451553	32571918			chr10	124596202	124771888
chr11	17803807	18067351			chr12	57112813	57332608			chr11	13358369	13459623			chr11	33018931	33263594			chr11	27315941	27444896
chr11	19816867	20005801			chr12	77075606	77197841			chr11	45948016	46121247			chr11	35268196	35471620			chr11	34180284	34309760
chr11	27160684	27444896			chr13	43659168	43773765			chr11	46351973	46503748			chr11	46042413	46458744			chr11	35428159	35559716
chr11	28167360	28284439			chr14	53075813	53212716			chr12	15387446	15488547			chr11	83626761	83792996			chr11	82246247	82388386
chr11	34965507	35099792			chr14	76326764	76485932			chr12	16985235	17167755			chr12	16198485	16373142			chr12	19002180	19144259
chr11	38325332	38590262			chr15	52030979	52223897			chr12	24463359	24609683			chr12	40844240	41085945			chr12	24405506	24517035
chr11	45948016	46069289			chr15	64687748	64878143			chr12	44267619	44458443			chr12	57450058	57630536			chr12	81331615	81449250
chr11	46954155	47066887			chr16	69515874	69625469			chr12	54254815	54418779			chr13	87191651	87371656			chr13	33670843	33803901
chr11	60224419	60424610			chr16	71004608	71125529			chr12	129257591	129387929			chr13	98714158	98930157			chr13	39923711	40027181
chr12	12808339	13049058			chr17	58142632	58262689			chr13	45724591	45829608			chr14	90213112	90405502			chr13	45796782	46013613
chr12	15023827	15162856			chr19	28707407	28891330			chr14	33514847	33648749			chr15	34529132	34668162			chr13	103689273	103860592
chr12	19426330	19648204			chr2	3934750	4055199			chr14	48786634	48948242			chr15	52049985	52276868			chr15	46325813	46562510
chr12	47635745	47750652			chr2	26235044	26348834			chr15	34999083	35107631			chr15	55817804	55939955			chr15	50325471	50550471
chr12	84761606	84876971			chr2	36729859	36933833			chr16	26578336	26829016			chr15	78953073	79065140			chr15	52030979	52187391
chr13	45724591	45896000			chr2	55965865	56173627			chr16	70983770	71121862			chr16	69580710	69740247			chr15	59325367	59450671
chr13	55607142	55708410			chr2	61232586	61352053			chr17	30567393	30734867			chr17	27453769	27597224			chr16	71027035	71152325
chr13	65171446	65283120			chr2	73873589	74102690			chr17	56748926	56880533			chr17	63669839	63776976			chr17	69877554	70072056
chr15	56668937	56847200			chr2	75074859	75270120			chr18	52762597	52913001			chr18	6707651	6872525			chr2	55124771	55249167
chr16	69680653	69810888			chr2	79817044	79925247			chr2	84501248	84826497			chr18	8624299	8830289			chr2	164394487	164495906
chr16	71098877	71229609			chr2	113594482	113759394			chr2	88739267	88919173			chr18	22038651	22252767			chr20	50847610	50950058
chr17	18142329	18256889			chr2	122525300	122718619			chr2	109843465	110025640			chr18	25034414	25304794			chr22	30017172	30228427
chr17	76170638	76287920			chr2	138817696	138924650			chr2	140925873	141164927			chr18	72425503	72590137			chr22	33582468	33769470
chr18	21457048	21563343			chr20	52480846	52718495			chr2	201182704	201375262			chr2	11367909	11558270			chr3	93855786	93967769
chr19	29490108	29605928			chr20	55036739	55200946			chr20	11106262	11263384			chr2	12054308	12161998			chr3	123876610	124089908
chr2	23074643	23210690			chr21	35856199	36133326			chr21	32907852	33068580			chr2	21841546	22031837			chr4	39189533	39309039
chr2	37784041	37893958			chr3	26522338	26634033			chr3	68435906	68588118			chr2	26275470	26444300			chr4	99353621	99476008
chr2	44615257	44730256			chr3	62229671	62340061			chr3	76905241	77099395			chr2	48925254	49076804			chr5	31243718	31352148
chr2	60915668	61066615			chr3	159563161	159701463			chr3	93981580	94087210			chr2	61542889	61762141			chr5	36236597	36430834
chr2	85083563	85249863			chr3	160462857	160648488			chr3	120946341	121099943			chr2	109419548	109531850			chr5	68159763	68390375
chr2	102126443	102340105			chr3	170689602	170827283			chr3	152795925	152978243			chr2	113543502	113676531			chr5	142619721	142758021
chr2	109810768	109952499			chr3	171864600	172004462			chr3	183451050	183661784			chr2	225386046	225497846			chr6	57247681	57417991
chr2	113513529	113676531			chr4	21035893	21239646			chr4	19614256	19819235			chr20	11106262	11280434			chr6	64129460	64445061
chr2	142685163	142838739			chr4	38504272	38629345			chr4	41418988	41560114			chr20	49099020	49265410			chr6	69670556	69776370
chr2	174266531	174490706			chr4	41108981	41211045			chr4	54272544	54493297			chr20	52514851	52752697			chr6	70383259	70624555
chr20	6528958	6674441			chr4	45636873	45738013			chr4	65664226	65809209			chr21	19380476	19518024			chr6	70767215	70868971
chr20	50847610	50987442			chr4	54377691	54560288			chr5	57872401	58119508			chr3	73503900	73611806			chr6	71137784	71647249
chr22	30770833	30917473			chr4	83473686	83584520			chr5	77785946	77963954			chr4	27417089	27553648			chr6	71752679	72439087
chr3	77324706	77444641			chr4	84320938	84447592			chr5	146293876	146465848			chr4	29811046	29924956			chr6	72640446	73783527
chr3	97740372	97858293			chr4	115457217	115607057			chr5	173985214	174153934			chr4	41421538	41609602			chr6	74012197	74240566
chr3	141150324	141316642			chr5	39539053	39671404			chr6	64186191	64444293			chr4	42483691	42658121			chr6	94174624	94681238
chr3	195943607	196101308			chr5	64284010	64425675			chr6	68297079	68451147			chr4	54206925	54472917			chr6	94850135	95494532
chr3	197506333	197642333			chr5	159554392	159659618			chr6	70442825	71252183			chr4	80966864	81193384			chr6	95948531	96328085
chr4	41941227	42131940			chr5	178999477	179156637			chr6	71573753	72311900			chr5	16997992	17112385			chr6	96537530	96643568
chr4	54377691	54495647			chr6	57247681	57427361			chr6	72574678	73773139			chr5	34570338	34704283			chr6	96966036	97073835
chr4	72257353	72378349			chr6	64169234	64445061			chr6	73927028	74240566			chr5	38738991	38922552			chr6	97543587	97926883
chr5	31283415	31427096			chr6	70418389	70672072			chr6	94253816	95651566			chr5	67145514	67417450			chr6	98044484	98246291
chr5	57909712	58059212			chr6	70819257	71815024			chr6	95836118	96284226			chr6	64186191	64360952			chr6	98919490	99230740
chr6	64208398	64447355			chr6	71916029	72408125			chr6	96519440	96789535			chr6	69672854	69822446			chr6	99434197	99709577
chr6	65822305	65937554			chr6	72531987	72772854			chr6	96955617	97934424			chr6	70592882	72408125			chr6	100631252	101037185
chr6	70521734	71046189			chr6	72888692	73782214			chr6	98041239	98144143			chr6	72574678	73600477			chr6	101922291	102100746
chr6	71159959	71275938			chr6	73986640	74238859			chr6	98964791	99588567			chr6	73708916	73842152			chr7	3541669	3930079
chr6	71723804	72179872			chr6	94174624	94490277			chr6	99698018	100049944			chr6	74026827	74240566			chr7	9120039	9224452
chr6	72546726	72815716			chr6	94599698	95475568			chr6	100659897	101002547			chr6	94174624	95113380			chr7	16267356	16468798
chr6	72943369	73773139			chr6	95926366	96506209			chr6	105026402	105199021			chr6	95223165	95554023			chr7	24756222	24913180
chr6	74019239	74240566			chr6	96966036	97104783			chr7	8124690	8225754			chr6	95836118	96253345			chr7	38836980	39058961
chr6	94253816	95263088			chr6	97209986	98100408			chr7	33788778	33966296			chr6	96414496	96560670			chr7	55270755	55530066
chr6	95462579	95666402			chr6	99418980	99650501			chr7	127193180	127350496			chr6	96966036	97069581			chr7	115923792	116032565
chr6	95885822	96376861			chr6	99814472	99962505			chr7	154124354	154269328			chr6	97193362	97809583			chr8	39139219	39266824
chr6	96493616	96629115			chr6	100759397	100963074			chr8	142158226	142341622			chr6	98000423	98263211			chr8	96115347	96305774
chr6	97209986	97926883			chr6	101922291	102083043			chr9	5530406	5761437			chr6	98931747	99609796			chr9	730719	919323
chr6	98109912	98303308			chr7	10270326	10425118			chr9	6423309	6526901			chr6	99893730	100068193			chr9	5770790	5939989
chr6	98931747	100068193			chr7	11058460	11361764			chr9	14276931	14382888			chr6	100593950	100973833			chr9	14268308	14415652
chr6	100713774	101085298			chr7	29362046	29579700			chr9	28555783	28804477			chr6	101836035	102139161			chr9	91726328	91857804
chr6	101933418	102046359			chr7	33846432	33981726								chr6	105518135	105678794
chr6	105967402	106289427			chr7	40622160	40828684								chr6	105914189	106100209
chr6	116728049	116849478			chr7	52746132	52854268								chr7	757879	909892
chr7	3187692	3582694			chr7	80396423	80563573								chr7	6105254	6326407
chr7	7486114	7603362			chr8	42187340	42389490								chr7	8423598	8722756
chr7	11091666	11272224			chr9	9815073	9957352								chr7	33817166	33941761
chr7	13733204	13954336			chr9	22989304	23139580								chr7	127255852	127432734
chr7	46259364	46438788			chr9	28687910	28856365								chr8	9953341	10099097
chr7	48400448	48573832			chr9	95912457	96024643								chr8	83132906	83302823
chr7	98342367	98471566			chrX	4045086	4213485								chr9	16426214	16574218
chr7	111502920	111705305			chrX	10153975	10389411								chr9	34073944	34281738
chr8	142158226	142341622			chrY	9972654	10103350								chr9	80619465	80728878
chr9	13877497	13998549													chr9	91794443	91942460
chrX	153886131	154080175													chrX	11154737	11265755
															chrX	43044566	43253053
															chrX	149355271	149521534

## Sheet: BTG2
BTG_1Gy_24h_100kb_dom					BTG_6Gy_24h_100kb_dom
chr1	168215286	168384076			chr1	153174918	153275832
chr1	172074484	172219119		#NUM!	chr1	173075010	173192224
chr1	180008527	180175991			chr1	180446941	180570913
chr1	180362401	180565046			chr1	183057702	183438431
chr1	181436371	181573515			chr1	183700782	183850417
chr1	182827334	183309800			chr1	184156751	184651340
chr1	183780081	184050307			chr1	185056953	185178002
chr1	184797725	184905475			chr1	185721360	186158126
chr1	185107269	185468002			chr1	192388393	192508927
chr1	185608933	185860706			chr1	192835473	193073034
chr1	185981334	186098299			chr1	193203568	193324965
chr1	213229949	213939371			chr1	213229949	213752707
chr1	214155805	214933414			chr1	214292589	214522299
chr1	220193441	220551440			chr1	214647255	214814539
chr1	222730292	222969480			chr1	214976646	215126990
chr1	223424607	223698052			chr1	215383279	215509030
chr1	223857108	223970206			chr1	218897660	219193763
chr1	225517017	227692665			chr1	220056372	220481659
chr1	228533253	228695282			chr1	222186065	222339513
chr1	228835574	229677625			chr1	222941615	223172186
chr1	229977671	230453566			chr1	223307734	223469063
chr1	230690407	230968014			chr1	223613814	223716804
chr1	235361110	235488360			chr1	224285751	224576543
chr10	295773	455370			chr1	225762933	227631275
chr10	591920	849166			chr1	227940795	228086609
chr10	30123468	30430723			chr1	228238765	228725706
chr10	72309045	72456312			chr1	228840512	229125313
chr10	73696124	73799709			chr1	229245809	229583414
chr10	103624724	103888213			chr1	229972414	230172844
chr11	2961718	3150961			chr10	30671117	30873385
chr11	44704205	44957141			chr10	71301507	71445388
chr11	65019459	65212636			chr10	77867879	78097644
chr11	77222089	77374822			chr10	94195878	94367294
chr12	3086796	3391114			chr11	13148578	13278731
chr12	50979093	51092673			chr11	46339994	46529701
chr12	58194308	58332591			chr11	47172500	47396641
chr12	96127044	96241615			chr11	129683826	129843069
chr12	110601942	110708223			chr12	49004655	49121033
chr12	113137145	113268018			chr12	50108697	50347575
chr12	123879508	124092816			chr12	57112813	57345905
chr12	125056454	125166927			chr12	123495084	123676698
chr13	26935006	27096390			chr13	95221983	95400193
chr13	112734935	112936387			chr14	75529730	75643486
chr13	113483928	113686692			chr14	104656661	104779974
chr13	113885990	114226385			chr15	70683745	70805480
chr13	114459977	114630665			chr15	76735753	76868169
chr14	51020964	51191572			chr16	70863031	71237429
chr14	65882319	66068033			chr16	85908550	86058730
chr14	104922029	105098799			chr16	87266257	87497966
chr15	65142952	65262725			chr17	34853	204467
chr15	67314148	67491798			chr17	48476161	48639418
chr15	69444040	69582268			chr17	61107475	61248967
chr16	69167579	69464889			chr17	72248673	72382014
chr16	71024332	71182494			chr17	75705649	75870299
chr16	85782859	86238413			chr19	8937296	9108589
chr16	87435237	87633021			chr19	41803200	42022731
chr17	76514840	76663887			chr19	44200270	44341719
chr17	76785709	77018709			chr19	51713511	51859389
chr17	78518323	78623758			chr19	57136059	57324862
chr19	6290855	6469071			chr2	10468066	10730549
chr19	7876582	7999982			chr2	10887362	11037600
chr19	50103307	50250348			chr2	25912266	26061974
chr19	50726222	50835878			chr2	29897409	30148083
chr2	10625503	10846875			chr2	219288170	219389183
chr2	26660267	26913234			chr2	236684092	236959218
chr2	27081972	27379744			chr2	237083862	237198038
chr2	70754432	70990320			chr20	35139448	35351799
chr2	71754511	71965967			chr20	60709552	60919999
chr2	111500386	111666184			chr21	30468317	30662543
chr2	173814911	173956229			chr22	37416668	37527487
chr2	219242189	219389183			chr3	10599551	10811080
chr2	234793484	235091554			chr3	11198615	11415419
chr2	235473535	235696470			chr3	149918639	150054177
chr2	236753796	237167970			chr3	181080986	181197327
chr2	237324449	237743488			chr3	187562417	187726789
chr2	239526144	239713157			chr3	195407876	195571137
chr2	241139611	241436040			chr3	196681774	197105033
chr2	242553273	242732597			chr3	197378684	197669129
chr20	33888523	33994795			chr4	4606065	4741720
chr20	35387965	35490803			chr5	55152821	55346259
chr20	47662238	47803701			chr5	77173941	77338036
chr20	57793346	57945545			chr5	132952393	133104514
chr20	59829072	59964094			chr5	137160775	137301831
chr20	60320367	60432668			chr5	141758258	141951234
chr21	38564666	38686982			chr5	142052498	142296058
chr21	45597755	45803723			chr5	150321174	150463546
chr3	46434507	46535313			chr5	166792742	166951979
chr3	47041222	47262865			chr5	171968645	172435123
chr3	51419918	51574746			chr5	179467248	179586954
chr3	183075696	183254984			chr6	1809094	1912730
chr3	183778846	184141393			chr6	2103475	2290564
chr3	184435875	184606846			chr6	31175742	31318717
chr3	194356892	194580861			chr6	33358371	33570363
chr3	196310868	196562396			chr6	37047740	37243618
chr3	196668756	196995701			chr6	42005410	42140166
chr3	197100084	197228066			chr6	150092404	150265682
chr3	197391544	197638292			chr7	393463	553261
chr4	2859777	2976249			chr7	1117645	1327823
chr4	8672483	8847153			chr7	1606882	1773608
chr4	184846765	185030600			chr7	2918387	3794770
chr5	72129307	72251964			chr7	4018616	4362771
chr5	137805397	138078386			chr7	29262670	29372948
chr5	138749452	139013990			chr7	131812994	131969008
chr5	171968645	172091970			chr7	151342287	151454287
chr5	175801791	176097561			chr8	25046526	25233320
chr5	176866167	177030293			chr8	124400066	124781562
chr5	179491772	179785459			chr8	130881712	131078284
chr6	2623677	2961430			chr8	141403874	141579164
chr6	3710278	3886277			chr8	142006608	142336239
chr6	33785413	33944885			chr8	142530634	142739660
chr6	35488847	35773255			chr8	142967278	143343748
chr7	96762	228331			chr8	146038239	146148244
chr7	1053584	1425726			chr9	33857885	34004228
chr7	1677965	2063240			chr9	36107987	36267594
chr7	2986552	3146788			chr9	99153205	99323134
chr7	3288169	3478065			chr9	126723314	126865621
chr7	3615941	3794770			chr9	127632882	127762917
chr7	4424171	4818261			chr9	128654810	128763036
chr7	5658978	5766945			chr9	130447285	130563411
chr7	25685253	25798520			chr9	131845572	131971679
chr7	31109450	31263090			chr9	132487036	132786347
chr7	31526704	31686434			chr9	135101534	135227154
chr7	31900305	32132963			chr9	140873079	141003615
chr7	43378772	43547898
chr7	101798882	102089388
chr7	158358756	158577803
chr8	11666435	11800443
chr8	142433014	142558472
chr8	142992175	143152786
chr8	143273261	143504947
chr8	143678984	143895608
chr8	146038239	146244863
chr9	35401519	35578610
chr9	36653468	36791972
chr9	36902294	37066665
chr9	37607947	37755206
chr9	99022714	99198021
chr9	115208104	115318373
chr9	117288233	117398224
chr9	117796306	117967240
chr9	126652601	126813065
chr9	126945802	127182992
chr9	127461770	127563751
chr9	128587594	129061564
chr9	129179427	129349432
chr9	129692664	130081826
chr9	130621712	130765315
chr9	132487036	132750102
chr9	132863290	132973053
chr9	133358186	133469447
chr9	133617732	133723948
chr9	134883370	135184831
chr9	137711857	137951488
chr9	138057894	138175976
chr9	140651466	140859529
chrX	150044956	150253533
chrX	153962597	154180719
