# Supplementary material for: Dose-Dependent Transcriptional Response to Ionizing Radiation Is Orchestrated with DNA Repair within the Nuclear Space
Source: Int J Mol Sci. 2024 Jan 12;25(2):970. doi: 10.3390/ijms25020970 (PMC10815587; doi:10.3390/ijms25020970)
Supplement: Supplementary file 1 [file ijms-25-00970-s001.zip › Table S2_Expression_hela&U251.xlsx]

## Sheet: Sheet1
chrom	strand	txStart	txEnd	name2	6h_1Gy	6h_1Gy_FC	6h_1Gy_P	24h_1Gy	24h_1Gy_FC	24h_1Gy_P	6h_6Gy	6h_6Gy_FC	6h_6Gy_P	24h_6Gy	24h_6Gy_FC	24h_6Gy_P	T0Gy_0h_rep1_L1	T0Gy_0h_rep2_L1	T1Gy_6h_rep1_L1	T1Gy_6h_rep3_L1	T1Gy_24h_rep1_L1	T1Gy_24h_rep2_L1	T1Gy_24h_rep3_L1	T6Gy_6h_rep1_L1	T6Gy_6h_rep2_L1	T6Gy_6h_rep3_L1	T6Gy_24h_rep1_L1	T6Gy_24h_rep2_L1	T6Gy_24h_rep3_L1
chr6	+	84222193	84235421	PRSS35	0	0.024909	0.845489	1	1.55236	1.16938e-40	0	0.0125061	0.914793	1	1.35688	1.15515e-31	21.4457	25.0076	21.3243	26.0715	63.8298	70.279	70.6299	20.0378	26.3294	24.0251	56.3361	58.5369	63.8121
chr1	+	203274663	203278729	BTG2	0	0.069656	0.687471	1	0.6303	2.86143e-05	0	-0.00886133	0.955822	1	0.770673	2.24541e-07	4.94523	4.98387	5.19891	5.22444	7.39492	7.13358	8.56888	3.84418	5.73911	5.24358	9.14577	8.06628	8.22321
chr11	-	119981993	120008863	TRIM29	0	0.322585	0.233433	1	1.10643	8.93351e-07	1	0.817231	0.000481769	1	0.922557	5.88569e-05	1.46888	1.36726	1.49799	2.07963	2.76336	3.17048	3.29572	2.83508	2.76887	1.90676	2.59287	2.97416	2.49046
chr15	-	64448013	64455354	PPIB	0	0.0171995	0.875229	0	0.0781562	0.435012	0	0.0346478	0.729168	0	0.0417159	0.676664	150.365	175.671	149.094	181.029	156.188	171.259	189.124	156.746	170.26	174.039	155.95	171.285	176.259
# Expression Atlas
# Query: Genes matching: 'BTG2 (symbol) OR TRIM2 (symbol) OR PRSS35 (symbol) OR PPIB (symbol) OR HCRTR2 (symbol)', specifically expressed above the expression level cutoff: 0 TPM in experiment E-MTAB-3983
