# Supplementary material for: Dose-Dependent Transcriptional Response to Ionizing Radiation Is Orchestrated with DNA Repair within the Nuclear Space
Source: Int J Mol Sci. 2024 Jan 12;25(2):970. doi: 10.3390/ijms25020970 (PMC10815587; doi:10.3390/ijms25020970)
Supplement: Supplementary file 1 [file ijms-25-00970-s001.zip › Table S3_U251 clonogenic assay.xlsx]

## Sheet: גיליון1
Clonogenic survival U251 cells
											sum	AVG	SD	PE
		CNT 500 cells/well	5	19	18	26	21	30	16	9	0	135	7.81025	27
			10	10	19	21	16	27	16	12	131
			13	11	27	21	15	13	15	15	130
		0.5 Gy 800 cells/well	8	15	34	29	26	29	15	20	176
			10	9	22	18	26	22	20	20	147
			17	15	23	14	25	27	18	24	163
			well 1	well 2	well 3
			176	147	163	AVG	SD
		survival	0.814815	0.680556	0.75463	0.75	0.0672493
		1 Gy 800 cells/well	13	6	14	30	5	16	14	14	112
			10	5	25	21	13	16	12	21	123
			5	9	25	17	16	18	22	9	121
			well 1	well 2	well 3
			112	123	121	AVG	SD
		survival	0.518519	0.569444	0.560185	0.549383	0.0271272
		4 Gy 2000 cells/well	23	17	17	27	31	29	22	23	189
			11	15	18	17	23	17	14	11	126
			9	12	19	11	13	20	14	22	120
			well 1	well 2	well 3
			189	126	120	AVG	SD
		survival	0.35	0.233333	0.222222	0.268519	0.0707834
		6 Gy 4000 cells/well	11	13	8	14	3	13	14	10	86
			9	14	10	15	11	9	9	8	85
			7	15	19	9	7	11	9	15	92
			well 1	well 2	well 3
			86	85	92	AVG	SD
		survival	0.0796296	0.0787037	0.0851852	0.0811728	0.0035055
