# Supplementary material for: Dose-Dependent Transcriptional Response to Ionizing Radiation Is Orchestrated with DNA Repair within the Nuclear Space
Source: Int J Mol Sci. 2024 Jan 12;25(2):970. doi: 10.3390/ijms25020970 (PMC10815587; doi:10.3390/ijms25020970)
Supplement: Supplementary file 1 [file ijms-25-00970-s001.zip › Table S4_4C_Primers.xlsx]

## Sheet: Sheet2
Primer_Name	Primers
trim29 R_1T1	atcgactgcctcatcccttgcaagctt
trim29 R_1T2	tacgtctgcctcatcccttgcaagctt
trim29 R_1T3	actgactgcctcatcccttgcaagctt
trim29	tagcactgcctcatcccttgcaagctt
trim29 R_1T4	tagcactgcctcatcccttgcaagctt
trim29 R_1T5	gatcactgcctcatcccttgcaagctt
trim29 R_1T6	acagtctgcctcatcccttgcaagctt
trim29 R_1T7	cgtatctgcctcatcccttgcaagctt
trim29 R_1T8	cgatactgcctcatcccttgcaagctt
trim29 R_1T9	gtcatctgcctcatcccttgcaagctt
trim29 R_1T10	acgtactgcctcatcccttgcaagctt
btg2 F_1_T1	atcgaTCCAGCCAGGAATCTAAAGC
btg2 F_1_T2	agcagTCCAGCCAGGAATCTAAAGC
btg2 F_1_T3	actgaTCCAGCCAGGAATCTAAAGC
btg2 F_1_T4	tagcaTCCAGCCAGGAATCTAAAGC
btg2 F_1_T5	gatcaTCCAGCCAGGAATCTAAAGC
btg2 F_1_T6	tgacaTCCAGCCAGGAATCTAAAGC
btg2 F_1_T7	tatgcTCCAGCCAGGAATCTAAAGC
btg2 F_1_T8	cgataTCCAGCCAGGAATCTAAAGC
btg2 F_1_T9	tactgTCCAGCCAGGAATCTAAAGC
btg2 F_1_T10	acgtaTCCAGCCAGGAATCTAAAGC
HCRTR R_2_T1	atcgacattaaccattccccaaagc
HCRTR R_2_T2	agcagcattaaccattccccaaagc
HCRTR R_2_T3	actgacattaaccattccccaaagc
HCRTR R_2_T4	tagcacattaaccattccccaaagc
HCRTR R_2_T5	gatcacattaaccattccccaaagc
HCRTR R_2_T6	tgacacattaaccattccccaaagc
HCRTR R_2_T7	tatgccattaaccattccccaaagc
HCRTR R_2_T8	cgatacattaaccattccccaaagc
HCRTR R_2_T9	tactgcattaaccattccccaaagc
HCRTR R_2_T10	acgtacattaaccattccccaaagc
trim29 F_1	aggtcctgagtgagggcctg
BTG2 R_1	TGGGGCTGGCTGAGTCCGAT
HCRTR F_2	cagctttgatatgtatgttttgtgatg
